# Supplementary material for: Relationships between Participation in Volunteer-Managed Exercises, Distance to Exercise Facilities, and Interpersonal Social Networks in Older Adults: A Cross-Sectional Study in Japan
Source: Int J Environ Res Public Health. 2021 Nov 13;18(22):11944. doi: 10.3390/ijerph182211944 (PMC8623852; doi:10.3390/ijerph182211944)
Supplement: Supplementary file 1 [file ijerph-18-11944-s001.zip]

Archive with 1 entries (1 files):
- ijerph-1448108-supplementary.pdf
